# Supplementary material for: An Anthracene Carboxamide-Based Fluorescent Probe for Rapid and Sensitive Detection of Mitochondrial Hypochlorite in Living Cells
Source: Biosensors (Basel). 2023 Sep 12;13(9):883. doi: 10.3390/bios13090883 (PMC10526414; doi:10.3390/bios13090883)
Supplement: Supplementary file 1 [file biosensors-13-00883-s001.zip]

Archive with 1 entries (1 files):
- biosensors-2583976-supplementary.pdf
